# Supplementary material for: Translating viral genetic data to PRRSV-2 cross-neutralization using machine learning
Source: Front Immunol. 2026 Jul 10;17:1875393. doi: 10.3389/fimmu.2026.1875393 (PMC13395864; doi:10.3389/fimmu.2026.1875393)
Supplement: Supplementary file 1 [file Table1.xlsx]

## Sheet: List
Supplementary Tables
Table S1: PRRSV-2 isolates used for antisera generation and cross-neutralization.
Table S2: Structural protein amino acid identity (%) matrices between viral isolates
Table S3: The 50% cross neutralizing titer between antiserum from animal replicates infected with each immunizing virus and tested viral isolate.
Table S4: Comparative performance of top GP5 models (balanced accuracy > 0.7) across different test sets.
Table S5: GP5 model ranking based on balanced accuracy (BA) across internal and external test sets
Table S6: Comparative performance of top SP models (balanced accuracy > 0.7) on internal test set

## Sheet: S1_PRRSV-2_isolates
Table S1: PRRSV-2 isolates used for antisera generation and cross-neutralization.
Isolate	ORF5-variant	Tested isolate	Antiserum	Experimental site	NCBI Accession Number	Source
IA/2014	1A-unclassified	/	/	VIF	MZ423533	https://doi.org/10.1016/j.virol.2017.10.002
NC174	1A-unclassified	/	-	-		https://doi.org/10.3389/fimmu.2021.637613
JA1262	1B-unclassified	/	/	VIF		https://doi.org/10.1186/1297-9716-44-33
LVI-F4	1C.2	/	/	GDU		-
NC134	1C.3	/	-	-		https://doi.org/10.3389/fimmu.2021.637613
46/2020	1C.5	/	/	VIF	MZ423535	https://doi.org/10.1128/mra.00260-21
LVI-F7/8	1C.5	/		-		-
LVI-F9	1H.9	-	/	GDU		-
D11-052871	5A.1	/	/	VIF		https://doi.org/10.3390/vaccines13030247
FL12	8A.1	/	-	-	AY545985	https://doi.org/10.1016/j.virol.2004.04.046, https://doi.org/10.1128/jvi.01657-15

## Sheet: S2_Isolate_%Identity_Matrices
Table S2: Structural protein amino acid identity (%) matrices between viral isolates
GP2	IA/2014	NC174	46/2020	LVI-F7/8	NC134	LVI-F9	LVI-F4	JA1262	FL12
IA/2014		98.118	95.348	94.957	83.629	82.457	84.801	82.848	85.582
NC174	98.118		94.585	94.585	82.866	81.694	84.038	82.085	84.819
46/2020	95.348	94.585		99.219	83.203	80.859	82.031	82.422	83.984
LVI-F7/8	94.957	94.585	99.219		83.594	80.078	82.031	82.813	83.984
NC134	83.629	82.866	83.203	83.594		89.844	87.109	84.375	86.719
LVI-F9	82.457	81.694	80.859	80.078	89.844		89.453	83.203	84.766
LVI-F4	84.801	84.038	82.031	82.031	87.109	89.453		84.766	85.938
JA1262	82.848	82.085	82.422	82.813	84.375	83.203	84.766		85.156
FL12	85.582	84.819	83.984	83.984	86.719	84.766	85.938	85.156
GP3	IA/2014	NC174	46/2020	LVI-F7/8	NC134	LVI-F9	LVI-F4	JA1262	FL12
IA/2014		98.031	93.701	94.488	84.646	80.315	80.709	80.315	81.496
NC174	98.031		94.094	94.094	84.252	79.528	79.921	79.528	80.315
46/2020	93.701	94.094		99.213	83.465	78.74	79.134	78.74	79.921
LVI-F7/8	94.488	94.094	99.213		83.465	79.528	79.921	79.528	80.709
NC134	84.646	84.252	83.465	83.465		80.315	80.315	80.315	81.102
LVI-F9	80.315	79.528	78.74	79.528	80.315		96.457	90.945	83.858
LVI-F4	80.709	79.921	79.134	79.921	80.315	96.457		91.732	85.433
JA1262	80.315	79.528	78.74	79.528	80.315	90.945	91.732		85.827
FL12	81.496	80.315	79.921	80.709	81.102	83.858	85.433	85.827
GP4	IA/2014	NC174	NC134	46/2020	LVI-F7/8	LVI-F9	LVI-F4	JA1262	FL12
IA/2014		98.34	97.778	93.846	93.846	88.79	87.666	88.815	87.104
NC174	98.34		97.753	95.506	95.506	89.888	88.764	89.913	88.202
NC134	97.778	97.753		93.258	93.258	88.202	88.202	89.351	87.64
46/2020	93.846	95.506	93.258		100	87.079	86.517	87.104	85.955
LVI-F7/8	93.846	95.506	93.258	100		87.079	86.517	87.104	85.955
LVI-F9	88.79	89.888	88.202	87.079	87.079		94.944	89.913	90.449
LVI-F4	87.666	88.764	88.202	86.517	86.517	94.944		94.408	91.573
JA1262	88.815	89.913	89.351	87.104	87.104	89.913	94.408		91.037
FL12	87.104	88.202	87.64	85.955	85.955	90.449	91.573	91.037
M	IA/2014	NC174	JA1262	46/2020	LVI-F7/8	LVI-F4	NC134	LVI-F9	FL12
IA/2014		99.425	95.977	94.828	94.828	92.529	93.678	94.253	94.253
NC174	99.425		95.402	94.253	94.253	91.954	93.103	93.678	93.678
JA1262	95.977	95.402		94.253	94.253	93.103	93.678	95.402	92.529
46/2020	94.828	94.253	94.253		100	95.402	93.103	94.253	93.103
LVI-F7/8	94.828	94.253	94.253	100		95.402	93.103	94.253	93.103
LVI-F4	92.529	91.954	93.103	95.402	95.402		91.954	94.253	91.954
NC134	93.678	93.103	93.678	93.103	93.103	91.954		95.402	94.828
LVI-F9	94.253	93.678	95.402	94.253	94.253	94.253	95.402		95.977
FL12	94.253	93.678	92.529	93.103	93.103	91.954	94.828	95.977
N	IA/2014	46/2020	LVI-F7/8	NC174	LVI-F4	NC134	JA1262	LVI-F9	FL12
IA/2014		97.561	97.561	98.411	94.309	90.244	86.992	91.87	90.244
46/2020	97.561		100	96.785	95.122	90.244	86.992	91.87	91.057
LVI-F7/8	97.561	100		96.785	95.122	90.244	86.992	91.87	91.057
NC174	98.411	96.785	96.785		93.533	90.281	87.029	91.094	89.468
LVI-F4	94.309	95.122	95.122	93.533		91.057	86.179	91.057	91.057
NC134	90.244	90.244	90.244	90.281	91.057		93.496	91.057	91.057
JA1262	86.992	86.992	86.992	87.029	86.179	93.496		88.618	87.805
LVI-F9	91.87	91.87	91.87	91.094	91.057	91.057	88.618		89.431
FL12	90.244	91.057	91.057	89.468	91.057	91.057	87.805	89.431

## Sheet: S3_Titers
Table S3: The 50% cross neutralizing titer between antiserum from animal replicates infected with each immunizing virus and tested viral isolate.
Antiserum (immunizing virus)/ Tested viral isolate	IA/2014	46/2020	JA1262	FL12	NC134	NC174	LVI-F7/8	D11-052871	LVI-F4
IA/2014	930.681	74.58	13.279	119.347	440.468	>32768*	18.597	<8	9.398
IA/2014	624.032	38.805	11.149	28.456	85.531	9914.62	<8	<8	<8
IA/2014	466.784	15.26	<8	35.29	65.907	5863.49	<8	<8	<8
IA/2014	725.405	43.542	<8	49.338	NA	10472.5	<8	12.736	<8
IA/2014	196.251	18.246	<8	38.363	50.753	11491	<8	<8	<8
JA1262	15.746	73.283	>1024	<8	17.213	144.164	35.624	<8	<8
JA1262	26.716	39.638	65.69	13.983	22.057	180.33	12.926	18.914	9.91
JA1262	<8	82.492	169.629	25.502	14.127	18.781	57.202	23.807	19
JA1262	13.357	33.537	199.944	<8	16.345	14.56	20.089	18.952	10.558
JA1262	14.737	82.938	200.899	12.678	<8	25.816	41.214	23.788	24.04
46/2020	53.402	240.968	<8	12.325	35.175	214.064	198.618	<8	<8
46/2020	38.617	699.155	13.464	9.682	59.697	87.106	175.208	13.612	20.273
46/2020	94.372	>1024	86.856	43.678	>256	285.422	>256	142.093	25.802
D11-052871	<8	66.999	8.332	20.051	<8	92.666	9.007	94.842	<8
D11-052871	<8	18.432	<8	<8	<8	123.847	<8	>256	<8
LVI-F4	<8	45.716	<8	<8	36.369	14.765		9.434	29.167
LVI-F4	15.366	32.862	9.108	<8	31.612	8.311		<8	37.482
LVI-F4	30.821	45.887	<8	<8	10.584	<8		<8	12.183
LVI-F4	13.224	39.207	<8	<8	27.539	35.803		<8	10.778
LVI-F4	>256	210.549	<8	57.671	35.426	>256		<8	61.72
LVI-F9	13.003	106.02	13.032	168.425	51.355	51.209	38.488	11.46	<8
LVI-F9	29.435	147.965	12.698	98.563	34.644	91.493	39.5	76.884	20.302
LVI-F9	39.084	64.124	23.821	104.005	33.171	71.265	48.737	46.502	<8
LVI-F9	49.038	114.666	10.787	35.583	109.958	249.563	77.777	123.181	27.856
LVI-F9	24.794	90.927	<8	70.885	45.479	202.172	14.522	61.927	11.003
*The titers were processed by replacing censored values (e.g., <8 and >256) with half or twice the reported threshold, respectively, and then transformed to log₂ values for downstream analyses.

## Sheet: S4_GP5_models
Table S4: Comparative performance of top GP5 models (balanced accuracy > 0.7) across different test sets.
Algorithms	Feature set	Boruta feature selection	Source of test set	Number of features	Balanced accuracy	Accuracy	Sensitivity	Specificity	PPV	NPV	F1-score	ROC AUC
KNN	GP5 ectodomains	Yes	Internal	36	0.916667	0.925	0.833333	1	1	0.88	0.909091	0.881313
LightGBM	GP5 ectodomains	Yes	Internal	36	0.916667	0.925	0.833333	1	1	0.88	0.909091	0.954545
LightGBM	GP5 ectodomains	No	Internal	171	0.871212	0.875	0.833333	0.909091	0.882353	0.869565	0.857143	0.929293
NB	Complete GP5	Yes	Internal	40	0.80303	0.8	0.833333	0.772727	0.75	0.85	0.789474	0.755051
GBM	GP5 ectodomains	Yes	Internal	36	0.80303	0.8	0.833333	0.772727	0.75	0.85	0.789474	0.853535
XGBoost	GP5 ectodomains	Yes	Internal	36	0.80303	0.8	0.833333	0.772727	0.75	0.85	0.789474	0.70202
glmnet	Complete GP5	No	Internal	451	0.787879	0.8	0.666667	0.909091	0.857143	0.769231	0.75	0.767677
GLM	GP5 ectodomains	No	Internal	171	0.787879	0.8	0.666667	0.909091	0.857143	0.769231	0.75	0.787879
RF	Complete GP5	Yes	Internal	40	0.757576	0.75	0.833333	0.681818	0.681818	0.833333	0.75	0.691919
GBM	GP5 ectodomains	No	Internal	171	0.727273	0.7	1	0.454545	0.6	1	0.75	0.929293
LDA	GP5 ectodomains	No	Internal	171	0.704545	0.725	0.5	0.909091	0.818182	0.689655	0.62069	0.669192
XGBoost	GP5 ectodomains	No	Internal	171	0.70202	0.7	0.722222	0.681818	0.65	0.75	0.684211	0.727273
GBM	Complete GP5	No	Proctor et al., 2022 (https://doi.org/10.3389/fmicb.2022.977796)	451	0.842857	0.833333	0.785714	0.9	0.916667	0.75	0.846154	0.8
LDA	Complete GP5	No	Proctor et al., 2022 (https://doi.org/10.3389/fmicb.2022.977796)	451	0.842857	0.833333	0.785714	0.9	0.916667	0.75	0.846154	0.778571
KNN	Complete GP5	No	Proctor et al., 2022 (https://doi.org/10.3389/fmicb.2022.977796)	451	0.842857	0.833333	0.785714	0.9	0.916667	0.75	0.846154	0.864286
LightGBM	Complete GP5	No	Proctor et al., 2022 (https://doi.org/10.3389/fmicb.2022.977796)	451	0.842857	0.833333	0.785714	0.9	0.916667	0.75	0.846154	0.8
GBM	Complete GP5	Yes	Proctor et al., 2022 (https://doi.org/10.3389/fmicb.2022.977796)	40	0.842857	0.833333	0.785714	0.9	0.916667	0.75	0.846154	0.8
LightGBM	Complete GP5	Yes	Proctor et al., 2022 (https://doi.org/10.3389/fmicb.2022.977796)	40	0.842857	0.833333	0.785714	0.9	0.916667	0.75	0.846154	0.8
RF	GP5 ectodomains	No	Proctor et al., 2022 (https://doi.org/10.3389/fmicb.2022.977796)	171	0.842857	0.833333	0.785714	0.9	0.916667	0.75	0.846154	0.8
glmnet	Complete GP5	No	Proctor et al., 2022 (https://doi.org/10.3389/fmicb.2022.977796)	451	0.8	0.833333	1	0.6	0.777778	1	0.875	0.928571
LightGBM	GP5 ectodomains	No	Proctor et al., 2022 (https://doi.org/10.3389/fmicb.2022.977796)	171	0.8	0.833333	1	0.6	0.777778	1	0.875	0.928571
RF	Complete GP5	No	Proctor et al., 2022 (https://doi.org/10.3389/fmicb.2022.977796)	451	0.714286	0.666667	0.428571	1	1	0.555556	0.6	0.8
Tree	Complete GP5	No	Proctor et al., 2022 (https://doi.org/10.3389/fmicb.2022.977796)	451	0.714286	0.666667	0.428571	1	1	0.555556	0.6	0.714286
XGBoost	Complete GP5	No	Proctor et al., 2022 (https://doi.org/10.3389/fmicb.2022.977796)	451	0.714286	0.666667	0.428571	1	1	0.555556	0.6	0.8
RF	Complete GP5	Yes	Proctor et al., 2022 (https://doi.org/10.3389/fmicb.2022.977796)	40	0.714286	0.666667	0.428571	1	1	0.555556	0.6	0.585714
glmnet	Complete GP5	Yes	Proctor et al., 2022 (https://doi.org/10.3389/fmicb.2022.977796)	40	0.714286	0.666667	0.428571	1	1	0.555556	0.6	0.5
Tree	Complete GP5	Yes	Proctor et al., 2022 (https://doi.org/10.3389/fmicb.2022.977796)	40	0.714286	0.666667	0.428571	1	1	0.555556	0.6	0.714286
NB	Complete GP5	Yes	Proctor et al., 2022 (https://doi.org/10.3389/fmicb.2022.977796)	40	0.714286	0.666667	0.428571	1	1	0.555556	0.6	0.585714
XGBoost	Complete GP5	Yes	Proctor et al., 2022 (https://doi.org/10.3389/fmicb.2022.977796)	40	0.714286	0.666667	0.428571	1	1	0.555556	0.6	0.628571
GBM	GP5 ectodomains	No	Proctor et al., 2022 (https://doi.org/10.3389/fmicb.2022.977796)	171	0.714286	0.666667	0.428571	1	1	0.555556	0.6	0.585714
GLM	GP5 ectodomains	No	Proctor et al., 2022 (https://doi.org/10.3389/fmicb.2022.977796)	171	0.714286	0.666667	0.428571	1	1	0.555556	0.6	0.714286
RF	GP5 ectodomains	Yes	Proctor et al., 2022 (https://doi.org/10.3389/fmicb.2022.977796)	36	0.714286	0.666667	0.428571	1	1	0.555556	0.6	0.8
GBM	GP5 ectodomains	Yes	Proctor et al., 2022 (https://doi.org/10.3389/fmicb.2022.977796)	36	0.714286	0.666667	0.428571	1	1	0.555556	0.6	0.585714
KNN	GP5 ectodomains	Yes	Proctor et al., 2022 (https://doi.org/10.3389/fmicb.2022.977796)	36	0.714286	0.666667	0.428571	1	1	0.555556	0.6	0.542857
NB	GP5 ectodomains	Yes	Proctor et al., 2022 (https://doi.org/10.3389/fmicb.2022.977796)	36	0.714286	0.666667	0.428571	1	1	0.555556	0.6	0.585714
XGBoost	GP5 ectodomains	Yes	Proctor et al., 2022 (https://doi.org/10.3389/fmicb.2022.977796)	36	0.714286	0.666667	0.428571	1	1	0.555556	0.6	0.585714
LightGBM	GP5 ectodomains	Yes	Proctor et al., 2022 (https://doi.org/10.3389/fmicb.2022.977796)	36	0.714286	0.666667	0.428571	1	1	0.555556	0.6	0.8
SVM	GP5 ectodomains	Yes	Kim et al., 2013 (https://doi.org/10.1016/j.vetmic.2012.08.005)	36	0.990385	0.985075	1	0.980769	0.9375	1	0.967742	1
glmnet	GP5 ectodomains	Yes	Kim et al., 2013 (https://doi.org/10.1016/j.vetmic.2012.08.005)	36	0.961538	0.940299	1	0.923077	0.789474	1	0.882353	0.985897
SVM	Complete GP5	Yes	Kim et al., 2013 (https://doi.org/10.1016/j.vetmic.2012.08.005)	40	0.951923	0.925373	1	0.903846	0.75	1	0.857143	1
XGBoost	GP5 ectodomains	Yes	Kim et al., 2013 (https://doi.org/10.1016/j.vetmic.2012.08.005)	36	0.942308	0.910448	1	0.884615	0.714286	1	0.833333	1
NB	GP5 ectodomains	No	Kim et al., 2013 (https://doi.org/10.1016/j.vetmic.2012.08.005)	171	0.932692	0.895522	1	0.865385	0.681818	1	0.810811	0.992308
NB	GP5 ectodomains	Yes	Kim et al., 2013 (https://doi.org/10.1016/j.vetmic.2012.08.005)	36	0.913462	0.865672	1	0.826923	0.625	1	0.769231	0.94359
glmnet	Complete GP5	Yes	Kim et al., 2013 (https://doi.org/10.1016/j.vetmic.2012.08.005)	40	0.903846	0.850746	1	0.807692	0.6	1	0.75	0.967949
GBM	GP5 ectodomains	Yes	Kim et al., 2013 (https://doi.org/10.1016/j.vetmic.2012.08.005)	36	0.903846	0.850746	1	0.807692	0.6	1	0.75	0.984615
SVM	GP5 ectodomains	No	Kim et al., 2013 (https://doi.org/10.1016/j.vetmic.2012.08.005)	171	0.9	0.955224	0.8	1	1	0.945455	0.888889	1
GBM	Complete GP5	No	Kim et al., 2013 (https://doi.org/10.1016/j.vetmic.2012.08.005)	451	0.894231	0.835821	1	0.788462	0.576923	1	0.731707	0.928205
XGBoost	Complete GP5	No	Kim et al., 2013 (https://doi.org/10.1016/j.vetmic.2012.08.005)	451	0.894231	0.835821	1	0.788462	0.576923	1	0.731707	1
GBM	Complete GP5	Yes	Kim et al., 2013 (https://doi.org/10.1016/j.vetmic.2012.08.005)	40	0.894231	0.835821	1	0.788462	0.576923	1	0.731707	0.846154
XGBoost	Complete GP5	Yes	Kim et al., 2013 (https://doi.org/10.1016/j.vetmic.2012.08.005)	40	0.894231	0.835821	1	0.788462	0.576923	1	0.731707	0.938462
LightGBM	Complete GP5	Yes	Kim et al., 2013 (https://doi.org/10.1016/j.vetmic.2012.08.005)	40	0.894231	0.835821	1	0.788462	0.576923	1	0.731707	1
RF	GP5 ectodomains	No	Kim et al., 2013 (https://doi.org/10.1016/j.vetmic.2012.08.005)	171	0.894231	0.835821	1	0.788462	0.576923	1	0.731707	1
LightGBM	GP5 ectodomains	Yes	Kim et al., 2013 (https://doi.org/10.1016/j.vetmic.2012.08.005)	36	0.894231	0.835821	1	0.788462	0.576923	1	0.731707	1
KNN	GP5 ectodomains	Yes	Kim et al., 2013 (https://doi.org/10.1016/j.vetmic.2012.08.005)	36	0.885256	0.895522	0.866667	0.903846	0.722222	0.959184	0.787879	0.820513
RF	Complete GP5	No	Kim et al., 2013 (https://doi.org/10.1016/j.vetmic.2012.08.005)	451	0.884615	0.820896	1	0.769231	0.555556	1	0.714286	1
RF	GP5 ectodomains	Yes	Kim et al., 2013 (https://doi.org/10.1016/j.vetmic.2012.08.005)	36	0.884615	0.820896	1	0.769231	0.555556	1	0.714286	1
XGBoost	GP5 ectodomains	No	Kim et al., 2013 (https://doi.org/10.1016/j.vetmic.2012.08.005)	171	0.875	0.80597	1	0.75	0.535714	1	0.697674	0.984615
SVM	Complete GP5	No	Kim et al., 2013 (https://doi.org/10.1016/j.vetmic.2012.08.005)	451	0.866667	0.940299	0.733333	1	1	0.928571	0.846154	0.912821
KNN	Complete GP5	Yes	Kim et al., 2013 (https://doi.org/10.1016/j.vetmic.2012.08.005)	40	0.866026	0.865672	0.866667	0.865385	0.65	0.957447	0.742857	0.838462
GBM	GP5 ectodomains	No	Kim et al., 2013 (https://doi.org/10.1016/j.vetmic.2012.08.005)	171	0.865385	0.791045	1	0.730769	0.517241	1	0.681818	0.998718
Tree	GP5 ectodomains	No	Kim et al., 2013 (https://doi.org/10.1016/j.vetmic.2012.08.005)	171	0.865385	0.791045	1	0.730769	0.517241	1	0.681818	0.865385
RF	Complete GP5	Yes	Kim et al., 2013 (https://doi.org/10.1016/j.vetmic.2012.08.005)	40	0.855769	0.776119	1	0.711538	0.5	1	0.666667	1
NB	Complete GP5	Yes	Kim et al., 2013 (https://doi.org/10.1016/j.vetmic.2012.08.005)	40	0.817308	0.716418	1	0.634615	0.441176	1	0.612245	0.903846
KNN	Complete GP5	No	Kim et al., 2013 (https://doi.org/10.1016/j.vetmic.2012.08.005)	451	0.807692	0.701493	1	0.615385	0.428571	1	0.6	0.801923
LDA	Complete GP5	Yes	Kim et al., 2013 (https://doi.org/10.1016/j.vetmic.2012.08.005)	40	0.807692	0.701493	1	0.615385	0.428571	1	0.6	0.771795
glmnet	Complete GP5	No	Kim et al., 2013 (https://doi.org/10.1016/j.vetmic.2012.08.005)	451	0.803205	0.731343	0.933333	0.673077	0.451613	0.972222	0.608696	0.933333
KNN	GP5 ectodomains	No	Kim et al., 2013 (https://doi.org/10.1016/j.vetmic.2012.08.005)	171	0.769231	0.641791	1	0.538462	0.384615	1	0.555556	0.826923
glmnet	GP5 ectodomains	No	Kim et al., 2013 (https://doi.org/10.1016/j.vetmic.2012.08.005)	171	0.760256	0.701493	0.866667	0.653846	0.419355	0.944444	0.565217	0.782051
LightGBM	GP5 ectodomains	No	Kim et al., 2013 (https://doi.org/10.1016/j.vetmic.2012.08.005)	171	0.759615	0.626866	1	0.519231	0.375	1	0.545455	1
Tree	GP5 ectodomains	Yes	Kim et al., 2013 (https://doi.org/10.1016/j.vetmic.2012.08.005)	36	0.75	0.61194	1	0.5	0.365854	1	0.535714	0.75
RF	GP5 ectodomains	Yes	Popescu et al., 2017 (https://doi.org/10.1016/j.vetmic.2017.04.016)	36	0.777778	0.733333	1	0.555556	0.6	1	0.75	0.759259
SVM	GP5 ectodomains	Yes	Popescu et al., 2017 (https://doi.org/10.1016/j.vetmic.2017.04.016)	36	0.777778	0.8	0.666667	0.888889	0.8	0.8	0.727273	0.833333
RF	GP5 ectodomains	No	Popescu et al., 2017 (https://doi.org/10.1016/j.vetmic.2017.04.016)	171	0.75	0.733333	0.833333	0.666667	0.625	0.857143	0.714286	0.805556
Tree	GP5 ectodomains	No	Popescu et al., 2017 (https://doi.org/10.1016/j.vetmic.2017.04.016)	171	0.75	0.733333	0.833333	0.666667	0.625	0.857143	0.714286	0.75
LightGBM	GP5 ectodomains	No	Popescu et al., 2017 (https://doi.org/10.1016/j.vetmic.2017.04.016)	171	0.75	0.733333	0.833333	0.666667	0.625	0.857143	0.714286	0.777778
NB	GP5 ectodomains	Yes	Popescu et al., 2017 (https://doi.org/10.1016/j.vetmic.2017.04.016)	36	0.75	0.733333	0.833333	0.666667	0.625	0.857143	0.714286	0.685185
RF	Complete GP5	Yes	Popescu et al., 2017 (https://doi.org/10.1016/j.vetmic.2017.04.016)	40	0.722222	0.666667	1	0.444444	0.545455	1	0.705882	0.907407
GBM	GP5 ectodomains	No	Popescu et al., 2017 (https://doi.org/10.1016/j.vetmic.2017.04.016)	171	0.722222	0.733333	0.666667	0.777778	0.666667	0.777778	0.666667	0.759259
LDA	GP5 ectodomains	Yes	Popescu et al., 2017 (https://doi.org/10.1016/j.vetmic.2017.04.016)	36	0.722222	0.666667	1	0.444444	0.545455	1	0.705882	0.703704
KNN	GP5 ectodomains	Yes	Popescu et al., 2017 (https://doi.org/10.1016/j.vetmic.2017.04.016)	36	0.722222	0.733333	0.666667	0.777778	0.666667	0.777778	0.666667	0.824074

## Sheet: S5_GP5_rank
Table S5: GP5 model ranking based on balanced accuracy (BA) across internal and external test sets
Rank	Algorithms	Feature set	Boruta feature selection	Weighted average BA*	Internal test BA	External average BA**	Proctor et al., BA	Kim et al. BA	Popescu et al. BA
1	KNN	GP5 ectodomains	Yes	0.831	0.9167	0.7739	0.7143	0.8853	0.7222
2	LightGBM	GP5 ectodomains	No	0.8104	0.8712	0.7699	0.8	0.7596	0.75
3	LightGBM	GP5 ectodomains	Yes	0.7995	0.9167	0.7214	0.7143	0.8942	0.5556
4	XGBoost	GP5 ectodomains	Yes	0.7748	0.803	0.7559	0.7143	0.9423	0.6111
5	glmnet	Complete GP5	No	0.7691	0.7879	0.7566	0.8	0.8032	0.6667
6	RF	Complete GP5	Yes	0.7615	0.7576	0.7641	0.7143	0.8558	0.7222
7	NB	Complete GP5	Yes	0.7609	0.803	0.7328	0.7143	0.8173	0.6667
8	GBM	GP5 ectodomains	Yes	0.7559	0.803	0.7246	0.7143	0.9038	0.5556
9	GBM	GP5 ectodomains	No	0.7513	0.7273	0.7673	0.7143	0.8654	0.7222
10	XGBoost	GP5 ectodomains	No	0.6755	0.702	0.6578	0.5429	0.875	0.5556
11	GLM	GP5 ectodomains	No	0.5867	0.7879	0.4526	0.7143	0.2545	0.3889
12	LDA	GP5 ectodomains	No	0.5565	0.7045	0.4579	0.6286	0.134	0.6111
*Weighted average BA = [(2 * Internal test BA) + Proctor et al., BA + Kim et al. BA + Popescu et al. BA]/5
**External average BA = (Proctor et al., BA + Kim et al. BA + Popescu et al. BA)/3

## Sheet: S6_SP_models
Table S6: Comparative performance of top SP models (balanced accuracy > 0.7) on internal test set
Algorithms	Feature set	RMSD included	Boruta feature selection	Number of features	Balanced accuracy	Accuracy	Sensitivity	Specificity	PPV	NPV	F1-score	ROC AUC
LightGBM	SP ectodomains	Yes	No	1168	0.916667	0.925	0.833333	1	1	0.88	0.909091	0.919192
glmnet	SP ectodomains	Yes	No	1168	0.89899	0.9	0.888889	0.909091	0.888889	0.909091	0.888889	0.90404
LightGBM	SP ectodomains	Yes	Yes	37	0.89899	0.9	0.888889	0.909091	0.888889	0.909091	0.888889	0.858586
Tree	SP ectodomains	Yes	No	1168	0.840909	0.825	1	0.681818	0.72	1	0.837209	0.848485
Tree	SP ectodomains	Yes	Yes	37	0.840909	0.825	1	0.681818	0.72	1	0.837209	0.848485
GBM	Complete SP	Yes	No	2590	0.805556	0.825	0.611111	1	1	0.758621	0.758621	0.949495
XGBoost	Complete SP	Yes	No	2590	0.805556	0.825	0.611111	1	1	0.758621	0.758621	0.969697
XGBoost	Complete SP	Yes	Yes	41	0.805556	0.825	0.611111	1	1	0.758621	0.758621	0.848485
GBM	SP ectodomains	Yes	No	1168	0.805556	0.825	0.611111	1	1	0.758621	0.758621	0.929293
GBM	SP ectodomains	Yes	Yes	37	0.805556	0.825	0.611111	1	1	0.758621	0.758621	0.805556
SVM	SP ectodomains	Yes	Yes	37	0.805556	0.825	0.611111	1	1	0.758621	0.758621	0.926768
XGBoost	SP ectodomains	Yes	Yes	37	0.805556	0.825	0.611111	1	1	0.758621	0.758621	0.848485
glmnet	Complete SP	Yes	No	2590	0.787879	0.8	0.666667	0.909091	0.857143	0.769231	0.75	0.90404
LightGBM	Complete SP	Yes	No	2590	0.787879	0.8	0.666667	0.909091	0.857143	0.769231	0.75	0.89899
glmnet	SP ectodomains	Yes	Yes	37	0.787879	0.8	0.666667	0.909091	0.857143	0.769231	0.75	0.893939
GLM	SP ectodomains	Yes	Yes	37	0.787879	0.8	0.666667	0.909091	0.857143	0.769231	0.75	0.787879
LDA	SP ectodomains	Yes	Yes	37	0.787879	0.8	0.666667	0.909091	0.857143	0.769231	0.75	0.792929
SVM	Complete SP	Yes	No	2590	0.785354	0.775	0.888889	0.681818	0.695652	0.882353	0.780488	0.89899
SVM	Complete SP	Yes	Yes	41	0.785354	0.775	0.888889	0.681818	0.695652	0.882353	0.780488	0.873737
RF	SP ectodomains	Yes	No	1168	0.785354	0.775	0.888889	0.681818	0.695652	0.882353	0.780488	0.848485
SVM	SP ectodomains	Yes	No	1168	0.785354	0.775	0.888889	0.681818	0.695652	0.882353	0.780488	0.931818
glmnet	Complete SP	Yes	Yes	41	0.775253	0.775	0.777778	0.772727	0.736842	0.809524	0.756757	0.853535
XGBoost	SP ectodomains	Yes	No	1168	0.775253	0.775	0.777778	0.772727	0.736842	0.809524	0.756757	0.929293
RF	SP ectodomains	Yes	Yes	37	0.760101	0.775	0.611111	0.909091	0.846154	0.740741	0.709677	0.873737
RF	Complete SP	Yes	No	2590	0.739899	0.725	0.888889	0.590909	0.64	0.866667	0.744186	0.848485
RF	Complete SP	Yes	Yes	41	0.739899	0.725	0.888889	0.590909	0.64	0.866667	0.744186	0.792929
NB	SP ectodomains	Yes	No	1168	0.739899	0.725	0.888889	0.590909	0.64	0.866667	0.744186	0.784848
NB	SP ectodomains	Yes	Yes	37	0.732323	0.75	0.555556	0.909091	0.833333	0.714286	0.666667	0.838384
NB	Complete SP	Yes	No	2590	0.727273	0.7	1	0.454545	0.6	1	0.75	0.857143
GBM	SP ectodomains	No	No	1165	0.89899	0.9	0.888889	0.909091	0.888889	0.909091	0.888889	0.979798
glmnet	SP ectodomains	No	No	1165	0.89899	0.9	0.888889	0.909091	0.888889	0.909091	0.888889	0.90404
LightGBM	SP ectodomains	No	No	1165	0.89899	0.9	0.888889	0.909091	0.888889	0.909091	0.888889	0.959596
XGBoost	Complete SP	No	No	2587	0.805556	0.825	0.611111	1	1	0.758621	0.758621	0.944444
SVM	SP ectodomains	No	Yes	31	0.805556	0.825	0.611111	1	1	0.758621	0.758621	0.840909
GBM	Complete SP	No	No	2587	0.787879	0.8	0.666667	0.909091	0.857143	0.769231	0.75	0.959596
glmnet	Complete SP	No	No	2587	0.787879	0.8	0.666667	0.909091	0.857143	0.769231	0.75	0.90404
LightGBM	Complete SP	No	No	2587	0.787879	0.8	0.666667	0.909091	0.857143	0.769231	0.75	0.89899
XGBoost	SP ectodomains	No	No	1165	0.787879	0.8	0.666667	0.909091	0.857143	0.769231	0.75	0.949495
GBM	SP ectodomains	No	Yes	31	0.787879	0.8	0.666667	0.909091	0.857143	0.769231	0.75	0.853535
glmnet	SP ectodomains	No	Yes	31	0.787879	0.8	0.666667	0.909091	0.857143	0.769231	0.75	0.691919
LDA	SP ectodomains	No	Yes	31	0.787879	0.8	0.666667	0.909091	0.857143	0.769231	0.75	0.792929
RF	Complete SP	No	No	2587	0.785354	0.775	0.888889	0.681818	0.695652	0.882353	0.780488	0.823232
SVM	Complete SP	No	No	2587	0.785354	0.775	0.888889	0.681818	0.695652	0.882353	0.780488	0.924242
RF	SP ectodomains	No	No	1165	0.785354	0.775	0.888889	0.681818	0.695652	0.882353	0.780488	0.873737
SVM	SP ectodomains	No	No	1165	0.785354	0.775	0.888889	0.681818	0.695652	0.882353	0.780488	0.924242
LightGBM	SP ectodomains	No	Yes	31	0.785354	0.775	0.888889	0.681818	0.695652	0.882353	0.780488	0.906566
glmnet	Complete SP	No	Yes	32	0.775253	0.775	0.777778	0.772727	0.736842	0.809524	0.756757	0.752525
XGBoost	SP ectodomains	No	Yes	31	0.760101	0.775	0.611111	0.909091	0.846154	0.740741	0.709677	0.89899
NB	SP ectodomains	No	No	1165	0.739899	0.725	0.888889	0.590909	0.64	0.866667	0.744186	0.784848
NB	Complete SP	No	No	2587	0.727273	0.7	1	0.454545	0.6	1	0.75	0.857143
XGBoost	Complete SP	No	Yes	32	0.714646	0.725	0.611111	0.818182	0.733333	0.72	0.666667	0.785354
GLM	SP ectodomains	No	Yes	31	0.704545	0.725	0.5	0.909091	0.818182	0.689655	0.62069	0.873737
